# Supplementary material for: Synthesis of Small Libraries of Natural Products: Part II: Identification of a New Natural Product from the Essential Oil of Pleurospermum austriacum (L.) Hoffm. (Apiaceae)
Source: Molecules. 2023 Jun 6;28(12):4574. doi: 10.3390/molecules28124574 (PMC10305184; doi:10.3390/molecules28124574)
Supplement: Supplementary file 1 [file molecules-28-04574-s001.zip]

Archive with 1 entries (1 files):
- molecules-2405467-supplementary.pdf
